# Supplementary material for: Genetic Insights Into Skin Diseases and Depression: Evidence From East Asian Mendelian Randomization Analysis
Source: Alpha Psychiatry. 2025 Oct 24;26(5):47646. doi: 10.31083/AP47646 (PMC12593751; doi:10.31083/AP47646)
Supplement: Supplementary file 1 [file 2757-8038-26-5-47646-s1.zip]

Archive with 3 entries (3 files):
- Supplementary Figs. 1-4.docx
- Supplementary material-STROBE MR checklist fillable.docx
- Supplementary Table 1.docx
